# Supplementary material for: Valorization of Aromatic Plant Distillation Residues: Phenolic Composition, Antioxidant Capacity, and Antimicrobial Activity of Rhododendron tomentosum Harmaja Extracts
Source: Molecules. 2026 May 9;31(10):1579. doi: 10.3390/molecules31101579 (PMC13209619; doi:10.3390/molecules31101579)
Supplement: Supplementary file 1 [file molecules-31-01579-s001.zip]

Archive with 1 entries (1 files):
- molecules-4269704-supplementary.pdf
